# Supplementary material for: FLT1 activation in cancer cells promotes PARP-inhibitor resistance in breast cancer
Source: EMBO Mol Med. 2024 Jul 2;16(8):8. doi: 10.1038/s44321-024-00094-2 (PMC11319505; doi:10.1038/s44321-024-00094-2)
Supplement: Supplementary file 3 — Source data Fig. 1 [file 44321_2024_94_MOESM3_ESM.zip]

Archive with 18 entries (13 files):
- Figure 1/
- __MACOSX/._Figure 1
- Figure 1/1F/
- __MACOSX/Figure 1/._1F
- Figure 1/1B/
- __MACOSX/Figure 1/._1B
- Figure 1/1E/
- __MACOSX/Figure 1/._1E
- Figure 1/1C/
- __MACOSX/Figure 1/._1C
- Figure 1/1F/1F Tumor volume.xlsx
- __MACOSX/Figure 1/1F/._1F Tumor volume.xlsx
- Figure 1/1B/1B Tumor volume.xlsx
- __MACOSX/Figure 1/1B/._1B Tumor volume.xlsx
- Figure 1/1E/1E Tumor volume.xlsx
- __MACOSX/Figure 1/1E/._1E Tumor volume.xlsx
- Figure 1/1C/1C Tumor volume.xlsx
- __MACOSX/Figure 1/1C/._1C Tumor volume.xlsx
