# Supplementary material for: FLT1 activation in cancer cells promotes PARP-inhibitor resistance in breast cancer
Source: EMBO Mol Med. 2024 Jul 2;16(8):8. doi: 10.1038/s44321-024-00094-2 (PMC11319505; doi:10.1038/s44321-024-00094-2)
Supplement: Supplementary file 3 — Source data Fig. 1 [file 44321_2024_94_MOESM3_ESM.zip › Figure 1/1F/1F Tumor volume.xlsx]

## Sheet: Sheet1
Bard1-def PARPi-Res Veh					Bard1-def PARPi-Res Tal
	Week 1	Week 2	Week 3			Week 1	Week 2	Week 3
Mouse # 1	16.712	331.607	898.867		Mouse # 1T	162.105	390.706	487.846
Mouse # 2	88.7312	807.405	946.186		Mouse # 2T	233.988	518.196	560.545
Mouse # 3	61.1899	457.822			Mouse # 3T	181.427	526.191	563.235
Mouse # 4	108.367	734.84	1017.18		Mouse # 4T	199.232	435.456	395.102
Mouse # 5	82.2283	367.185	923.34		Mouse # 5T	153.307	493.838	705.947
Mouse # 6	200.679	524.206	791.434		Mouse # 6T	205.907	471.547	838.681
Mouse # 7	103.952	467.119			Mouse # 7T	145.491	395.206	1293.73
Mouse # 8	85.9334	193.422			Mouse # 8T	126.4	267.386	378.79
Mouse # 9	133.902	359.388			Mouse # 9T	202.528	607.592	954.967
Mouse # 10	152.449	507.032	703.736		Mouse # 10T	113.35	287.405	1559.51
Mouse # 11	85.6036	284.157			Mouse # 11T	276.658	620.064	782.932
Mouse # 12	100.621	205.902			Mouse # 12T	158.884	265.721	960.422
					Mouse # 13T	147.398	343.526	619.919
					Mouse # 14T	129.347	330.221	1263.4
