# Supplementary material for: FLT1 activation in cancer cells promotes PARP-inhibitor resistance in breast cancer
Source: EMBO Mol Med. 2024 Jul 2;16(8):8. doi: 10.1038/s44321-024-00094-2 (PMC11319505; doi:10.1038/s44321-024-00094-2)
Supplement: Supplementary file 3 — Source data Fig. 1 [file 44321_2024_94_MOESM3_ESM.zip › Figure 1/1B/1B Tumor volume.xlsx]

## Sheet: Sheet1
Brca1-def PARPi-Sen Veh							Brca1-def PARPi-Sen Tal
	Week 1	Week 2	Week 3	Week 5	Week 7			Week 1	Week 2	Week 3	Week 5	Week 7	Week 9	Week 11	Week 13
Mouse # 1	33	20	248	45	2393		Mouse # 1T	13	27	20	174	37	37	43	1692
Mouse # 2	39	16	111	41	2785		Mouse # 2T	31	48	33	179	247	334	125
Mouse # 3	32	146	106	69	600		Mouse # 3T	23	52	42	162	620	24	261	2306
Mouse # 4	10	22	152	224	1029		Mouse # 4T	5	17	123	202	470	116	191
Mouse # 5	38	49	276	648			Mouse # 5T	2	38	112	123	585	34	867
Mouse # 6		112	91	2294	3710		Mouse # 6T		53	113	52	80	195	53
Mouse # 7		37	60	656	1607		Mouse # 7T		31	86	79	24	468	44
Mouse # 8		129	300	2098	634		Mouse # 8T		30	60	44	72	634	183
Mouse # 9		48	344	1223	1791		Mouse # 9T		22	64	98	22	771	741
Mouse # 10		27	75	305	503		Mouse # 10T		32	105		90	847	771
Mouse # 11		37	122	603	1700		Mouse # 11T		25	77		4	4	827
Mouse # 12		25	157	486	1275		Mouse # 12T		17	62		24	62	1308
Mouse # 13		62	111	160			Mouse # 13T		45	65		164	791	1654
Mouse # 14		49	100	162	968		Mouse # 14T		8	119				1037
Mouse # 15		44	135	147	567		Mouse # 15T		10	114				956
Mouse # 16		48	84	381
Mouse # 17		84	95	236
Mouse # 18		78	259	346
Mouse # 19		34	122	230	1053
Mouse # 20		28	332	451	1839
Mouse # 21		131	106	1068
Mouse # 22		79	125	373
Mouse # 23			128	514
Mouse # 24			156	493
