# Supplementary material for: FLT1 activation in cancer cells promotes PARP-inhibitor resistance in breast cancer
Source: EMBO Mol Med. 2024 Jul 2;16(8):8. doi: 10.1038/s44321-024-00094-2 (PMC11319505; doi:10.1038/s44321-024-00094-2)
Supplement: Supplementary file 3 — Source data Fig. 1 [file 44321_2024_94_MOESM3_ESM.zip › Figure 1/1E/1E Tumor volume.xlsx]

## Sheet: Sheet1
Bard1-def PARPi-Sen Veh							Bard1-def PARPi-Sen Tal
	Week 1	Week 2	Week 3	Week 4	Week 5			Week 1	Week 2	Week 3	Week 4	Week 5
Mouse # 1	99.0949	209.158	765.874	1292.89	1716.75		Mouse # 1T			130.837	389.452	587.073
Mouse # 2	76.9309	271.9	624.253	1531.21	1665.95		Mouse # 2T	29.9994		70.097	136.074	398.908
Mouse # 3		371.607	849.043	1134.78	1506.51		Mouse # 3T	48.9423		66.0749	100.668	315.308
Mouse # 4		392.934	528.823	1168.09	1238.02		Mouse # 4T	61.3828	181.605	190.399	680.141	713.05
Mouse # 5	86.7892	215.719	430.094	1312.76			Mouse # 5T		100.785	184.184	503.097	1131.44
							Mouse # 6T	105.045	292.553	398.703	595.096	709.838
