# Supplementary material for: FLT1 activation in cancer cells promotes PARP-inhibitor resistance in breast cancer
Source: EMBO Mol Med. 2024 Jul 2;16(8):8. doi: 10.1038/s44321-024-00094-2 (PMC11319505; doi:10.1038/s44321-024-00094-2)
Supplement: Supplementary file 3 — Source data Fig. 1 [file 44321_2024_94_MOESM3_ESM.zip › Figure 1/1C/1C Tumor volume.xlsx]

## Sheet: Sheet1
Brca1-def PARPi-Res Veh						Brca1-def PARPi-Res Tal
	Week 1	Week 2	Week 3	Week 4			Week 1	Week 2	Week 3	Week 4
Mouse # 1	28	550	973	1612		Mouse # 1T	37	98	572
Mouse # 2	194	169	906			Mouse # 2T	21	52	389
Mouse # 3		245	910			Mouse # 3T	95	25	299
Mouse # 4		274	1606	1940		Mouse # 4T	415	41	440
Mouse # 5		184	1924	2639		Mouse # 5T	260	52	372	1987
Mouse # 6		260	1211	1957		Mouse # 6T	139	245	787	1555
Mouse # 7		797	21.5	1827		Mouse # 7T	92	246	723
Mouse # 8		666	195			Mouse # 8T	100	133	871
Mouse # 9		622	187			Mouse # 9T	67	114	550	1197
Mouse # 10		465	1389	2316		Mouse # 10T	125	193	472
Mouse # 11		738		1960		Mouse # 11T	20	86	305
Mouse # 12		67	688			Mouse # 12T	58	155	876	1215
Mouse # 13		328.003	1211.4	2428.97		Mouse # 13T	25	137	676	1264
Mouse # 14	154.848	370.701	1388.74			Mouse # 14T	21	208	626	1350
Mouse # 15	194.258	849.265				Mouse # 15T	31	417	1042	1801
						Mouse # 16T	69	385	351	1399
						Mouse # 17T	88	222	1068	1520
						Mouse # 18T	129	484	350	1561
						Mouse # 19T	175	514	996	2387
						Mouse # 20T	130	527	1163	2635
						Mouse # 21T		306	821	3246
						Mouse # 22T		575	702	3284
						Mouse # 23T		707	438	1976
						Mouse # 24T		520	479
						Mouse # 25T		493	333
						Mouse # 26T		358	1031	1927
						Mouse # 27T		894	954	2081
						Mouse # 28T		368	828	1882
						Mouse # 29T		264	932	2069
						Mouse # 30T		92		1157
