# Supplementary material for: FLT1 activation in cancer cells promotes PARP-inhibitor resistance in breast cancer
Source: EMBO Mol Med. 2024 Jul 2;16(8):8. doi: 10.1038/s44321-024-00094-2 (PMC11319505; doi:10.1038/s44321-024-00094-2)
Supplement: Supplementary file 4 — Source data Fig. 2 [file 44321_2024_94_MOESM4_ESM.zip]

Archive with 68 entries (57 files):
- Figure 2/
- __MACOSX/._Figure 2
- Figure 2/2H/
- __MACOSX/Figure 2/._2H
- Figure 2/2F/
- __MACOSX/Figure 2/._2F
- Figure 2/2E Image Data micr. image/
- __MACOSX/Figure 2/._2E Image Data micr. image
- Figure 2/2A Image Data micr. image/
- __MACOSX/Figure 2/._2A Image Data micr. image
- Figure 2/2G Image Data micr. image/
- __MACOSX/Figure 2/._2G Image Data micr. image
- Figure 2/2K Image Data whole mount/
- __MACOSX/Figure 2/._2K Image Data whole mount
- Figure 2/2D/
- __MACOSX/Figure 2/._2D
- Figure 2/2J/
- __MACOSX/Figure 2/._2J
- Figure 2/2B/
- __MACOSX/Figure 2/._2B
- Figure 2/2C Image Data micr. image/
- __MACOSX/Figure 2/._2C Image Data micr. image
- Figure 2/2H/2H Numerical Data (Image Quantification).xlsx
- __MACOSX/Figure 2/2H/._2H Numerical Data (Image Quantification).xlsx
- Figure 2/2F/2F Numerical Data (Image Quantification).xlsx
- __MACOSX/Figure 2/2F/._2F Numerical Data (Image Quantification).xlsx
- Figure 2/2E Image Data micr. image/Brca1-def Sen.tif
- __MACOSX/Figure 2/2E Image Data micr. image/._Brca1-def Sen.tif
- Figure 2/2E Image Data micr. image/Bard1-def Sen.tif
- __MACOSX/Figure 2/2E Image Data micr. image/._Bard1-def Sen.tif
- Figure 2/2E Image Data micr. image/Brca1-def Res.tif
- __MACOSX/Figure 2/2E Image Data micr. image/._Brca1-def Res.tif
- Figure 2/2E Image Data micr. image/Bard1-def Res.tif
- __MACOSX/Figure 2/2E Image Data micr. image/._Bard1-def Res.tif
- Figure 2/2A Image Data micr. image/Brca1-def Sen.tif
- __MACOSX/Figure 2/2A Image Data micr. image/._Brca1-def Sen.tif
- Figure 2/2A Image Data micr. image/Bard1-def Sen.tif
- __MACOSX/Figure 2/2A Image Data micr. image/._Bard1-def Sen.tif
- Figure 2/2A Image Data micr. image/Brca1-def Res.tif
- __MACOSX/Figure 2/2A Image Data micr. image/._Brca1-def Res.tif
- Figure 2/2A Image Data micr. image/Bard1-def Res.tif
- __MACOSX/Figure 2/2A Image Data micr. image/._Bard1-def Res.tif
- Figure 2/2G Image Data micr. image/Brca1-def Sen.tif
- __MACOSX/Figure 2/2G Image Data micr. image/._Brca1-def Sen.tif
- Figure 2/2G Image Data micr. image/Bard1-def Sen.tif
- __MACOSX/Figure 2/2G Image Data micr. image/._Bard1-def Sen.tif
- Figure 2/2G Image Data micr. image/Brca1-def Res.tif
- __MACOSX/Figure 2/2G Image Data micr. image/._Brca1-def Res.tif
- Figure 2/2G Image Data micr. image/Bard1-def Res.tif
- __MACOSX/Figure 2/2G Image Data micr. image/._Bard1-def Res.tif
- Figure 2/2K Image Data whole mount/Brca1-def Tumors.tif
- __MACOSX/Figure 2/2K Image Data whole mount/._Brca1-def Tumors.tif
- Figure 2/2K Image Data whole mount/Bard1-def Tumors.tif
- __MACOSX/Figure 2/2K Image Data whole mount/._Bard1-def Tumors.tif
- Figure 2/2D/2D Numerical Data (Image Quantification).xlsx
- __MACOSX/Figure 2/2D/._2D Numerical Data (Image Quantification).xlsx
- Figure 2/2J/2J Tumor volume, Numerical Data.xlsx
- __MACOSX/Figure 2/2J/._2J Tumor volume, Numerical Data.xlsx
- Figure 2/2B/2B Numerical Data (Image Quantification).xlsx
- __MACOSX/Figure 2/2B/._2B Numerical Data (Image Quantification).xlsx
- Figure 2/2C Image Data micr. image/Brca1-def Sen.tif
- __MACOSX/Figure 2/2C Image Data micr. image/._Brca1-def Sen.tif
- Figure 2/2C Image Data micr. image/Bard1-def Sen.tif
- __MACOSX/Figure 2/2C Image Data micr. image/._Bard1-def Sen.tif
- Figure 2/2C Image Data micr. image/Brca1-def Res.tif
- __MACOSX/Figure 2/2C Image Data micr. image/._Brca1-def Res.tif
- Figure 2/2C Image Data micr. image/Bard1-def Res.tif
- __MACOSX/Figure 2/2C Image Data micr. image/._Bard1-def Res.tif
