# Supplementary material for: FLT1 activation in cancer cells promotes PARP-inhibitor resistance in breast cancer
Source: EMBO Mol Med. 2024 Jul 2;16(8):8. doi: 10.1038/s44321-024-00094-2 (PMC11319505; doi:10.1038/s44321-024-00094-2)
Supplement: Supplementary file 4 — Source data Fig. 2 [file 44321_2024_94_MOESM4_ESM.zip › Figure 2/2H/2H Numerical Data (Image Quantification).xlsx]

## Sheet: Sheet1
VEGFR2
Brca1-def			Bard1-def
Sen	Res		Sen	Res
1.73446	3.80903		0.643462	1.86887
1.20675	3.40951		1.2757	1.48227
0.44664	4.56687		1.50839	2.08731
0.612159	4.45271		0.572446	2.00853
