# Supplementary material for: FLT1 activation in cancer cells promotes PARP-inhibitor resistance in breast cancer
Source: EMBO Mol Med. 2024 Jul 2;16(8):8. doi: 10.1038/s44321-024-00094-2 (PMC11319505; doi:10.1038/s44321-024-00094-2)
Supplement: Supplementary file 4 — Source data Fig. 2 [file 44321_2024_94_MOESM4_ESM.zip › Figure 2/2F/2F Numerical Data (Image Quantification).xlsx]

## Sheet: Sheet1
PGF
Brca1-def			Bard1-def
Sen	Res		Sen	Res
0.572433	7.77418		0.707807	40.2372
0.92688	5.69852		0.982664	14.8833
0.385388	5.5596		2.52587	29.3007
0.921946	6.61706		0.515443	5.42358
2.19335	3.80467		0.268215
