# Supplementary material for: FLT1 activation in cancer cells promotes PARP-inhibitor resistance in breast cancer
Source: EMBO Mol Med. 2024 Jul 2;16(8):8. doi: 10.1038/s44321-024-00094-2 (PMC11319505; doi:10.1038/s44321-024-00094-2)
Supplement: Supplementary file 4 — Source data Fig. 2 [file 44321_2024_94_MOESM4_ESM.zip › Figure 2/2D/2D Numerical Data (Image Quantification).xlsx]

## Sheet: Sheet1
VEGFA
Brca1-def			Bard1-def
Sen	Res		Sen	Res
0.161181	1.71742		1.60885	1.60321
1.47403	1.08795		1.58333	3.01538
1.79861	2.34198		0.454617	2.98761
0.0330823	1.95535		0.370839	30.6219
1.5331	0.769148		0.98236
