# Supplementary material for: FLT1 activation in cancer cells promotes PARP-inhibitor resistance in breast cancer
Source: EMBO Mol Med. 2024 Jul 2;16(8):8. doi: 10.1038/s44321-024-00094-2 (PMC11319505; doi:10.1038/s44321-024-00094-2)
Supplement: Supplementary file 4 — Source data Fig. 2 [file 44321_2024_94_MOESM4_ESM.zip › Figure 2/2J/2J Tumor volume, Numerical Data.xlsx]

## Sheet: Sheet1
Brca1-def
Weeks after injection	Isotype + Veh				Isotype + Tal				Anti-VEGFR2 + Veh				Anti-VEGFR2 + Tal
1	35.6444	9.89955	22.3601	16.1975	56.1317	67.9706	56.1935	67.9302	12.8738	25.0235	28.0944	5.27869	12.2251	41.9581	0	0	60.7349
2	191.086	63.6623	95.7201	104.363	185.103	110.368	124.837	248.164	187.546	195.924	152.847	120.506	163.154	232.254	226.606	175.768	265.164
3	780.23	198.076	445.436	569.338	647.55	397.056	502.04	937.825	274.092	410.701	565.868	1028.73	247.527	321.522	345.549	433.426	345.965
4	2687.6	832.185	1057.44	1109.6	1109.99	1151.46	1112.09	1208.88	904.918	2446.17	2424.83	2216.75	1189.65	649.94	595.227	690.255	653.11
Bard-def
Weeks after injection	Isotype + Veh			Isotype + Tal						Anti-VEGFR2 + Veh			Anti-VEGFR2 + Tal
1	85.3165	36.4136	94.9676	153.307	276.658	147.398	205.907	202.528	158.884	82.2174	56.9486	62.1184	117.296	107.888	142.422	214.459	170.811	142.422	308.936
2	264.735	242.171	336.869	493.838	620.064	343.526	471.547	607.592	265.721	230.676	373.533	294.671	527.025	436.793	285.119	454.548	503.588	250.461	320.168
3	735.218	762.338	935.441	705.947	782.932	619.919	838.681	954.967	960.422	884.086	558.166	813.069	626.833	735.758	659.552	504.852	764.807	667.626	336.265
