# Supplementary material for: FLT1 activation in cancer cells promotes PARP-inhibitor resistance in breast cancer
Source: EMBO Mol Med. 2024 Jul 2;16(8):8. doi: 10.1038/s44321-024-00094-2 (PMC11319505; doi:10.1038/s44321-024-00094-2)
Supplement: Supplementary file 4 — Source data Fig. 2 [file 44321_2024_94_MOESM4_ESM.zip › Figure 2/2B/2B Numerical Data (Image Quantification).xlsx]

## Sheet: Sheet1
CD31+
Brca1-def			Bard1-def
Sen	Res		Sen	Res
1.38189	8.80273		1.04147	1.05377
0.864044	1.7379		1.00326	1.20511
0.743172	2.23335		1.00417	1.10325
1.01089	1.75413		0.951106	1.35472
