# Supplementary material for: FLT1 activation in cancer cells promotes PARP-inhibitor resistance in breast cancer
Source: EMBO Mol Med. 2024 Jul 2;16(8):8. doi: 10.1038/s44321-024-00094-2 (PMC11319505; doi:10.1038/s44321-024-00094-2)
Supplement: Supplementary file 5 — Source data Fig. 3 [file 44321_2024_94_MOESM5_ESM.zip]

Archive with 26 entries (21 files):
- Figure 3/
- __MACOSX/._Figure 3
- Figure 3/3B/
- __MACOSX/Figure 3/._3B
- Figure 3/3A Image Data micr. image/
- __MACOSX/Figure 3/._3A Image Data micr. image
- Figure 3/3D/
- __MACOSX/Figure 3/._3D
- Figure 3/3E Image Data Whole mount/
- __MACOSX/Figure 3/._3E Image Data Whole mount
- Figure 3/3B/3B Numerical Data (Image Quantification).xlsx
- __MACOSX/Figure 3/3B/._3B Numerical Data (Image Quantification).xlsx
- Figure 3/3A Image Data micr. image/Brca1-def Sen.tif
- __MACOSX/Figure 3/3A Image Data micr. image/._Brca1-def Sen.tif
- Figure 3/3A Image Data micr. image/Bard1-def Sen.tif
- __MACOSX/Figure 3/3A Image Data micr. image/._Bard1-def Sen.tif
- Figure 3/3A Image Data micr. image/Brca1-def Res.tif
- __MACOSX/Figure 3/3A Image Data micr. image/._Brca1-def Res.tif
- Figure 3/3A Image Data micr. image/Bard1-def Res.tif
- __MACOSX/Figure 3/3A Image Data micr. image/._Bard1-def Res.tif
- Figure 3/3D/3D Tumor volume, Numerical Data.xlsx
- __MACOSX/Figure 3/3D/._3D Tumor volume, Numerical Data.xlsx
- Figure 3/3E Image Data Whole mount/Bard1 Tumor Image.tif
- __MACOSX/Figure 3/3E Image Data Whole mount/._Bard1 Tumor Image.tif
- Figure 3/3E Image Data Whole mount/Brca1 Tumor Image.tif
- __MACOSX/Figure 3/3E Image Data Whole mount/._Brca1 Tumor Image.tif
