# Supplementary material for: FLT1 activation in cancer cells promotes PARP-inhibitor resistance in breast cancer
Source: EMBO Mol Med. 2024 Jul 2;16(8):8. doi: 10.1038/s44321-024-00094-2 (PMC11319505; doi:10.1038/s44321-024-00094-2)
Supplement: Supplementary file 5 — Source data Fig. 3 [file 44321_2024_94_MOESM5_ESM.zip › Figure 3/3B/3B Numerical Data (Image Quantification).xlsx]

## Sheet: Sheet1
pFLT1
Brca1-def			Bard1-def
Sen	Res		Sen	Res
0.730886	31.9924		0.870794	3.70567
1.06636	42.3142		0.879415	47.5313
1.07648	45.1241		0.692952	78.8103
1.12628	156.165		1.55684	13.9311
