# Supplementary material for: FLT1 activation in cancer cells promotes PARP-inhibitor resistance in breast cancer
Source: EMBO Mol Med. 2024 Jul 2;16(8):8. doi: 10.1038/s44321-024-00094-2 (PMC11319505; doi:10.1038/s44321-024-00094-2)
Supplement: Supplementary file 5 — Source data Fig. 3 [file 44321_2024_94_MOESM5_ESM.zip › Figure 3/3D/3D Tumor volume, Numerical Data.xlsx]

## Sheet: Sheet1
Brca1-def
Weeks after injection	Lenti-Con + Veh						Lenti-Con + Tal								Flt1i (gRNA1) + Veh					Flt1i (gRNA1) + Tal					Flt1i (gRNA2) + Veh					Flt1i (gRNA2) + Tal
1	119.19	28					67.8866	296.708	185.891	99.5714	65.5309	71.432	47.5577	89.5717	7.44688	40.2217	25.966	14.1723	21.3857	3.51837	95.4151	57.0441	105.456	67.1336		55.7437		75.7542	32.1598	34.4405	10.1544	15.2438		1.38697
2	393.049	550	274	184	260	797	218.429	410.795	505.424	371.76	240.608	352.243	410.837	638.565	21.466	144.564	45.9949	117.555	252.936	3.51837	266.612	106.177	315.454	173.806	16.7738	255.849	194.009	349.47	191.53	109.277	148.799	124.066	86.5956	90.1322	126.954	74.2739
3	1375.01	973	1606	1924	1211	21.5	744.343	882.307	763.127	867.089	711.314	1314.54	501.579	1855.74	328.233	600.944	319.729	719.818	1004.45	128.687	715.286	415.333	560.371	465.084	167.563	784.699	621.927	808.998	672.497	310.122	169.783	245.83	220.009	605.062	273.205	148.431
4	2356.96	1612	1940	2639	1957	1827	1287.06	999.378	1085.91	1115.54	1705.36	1882.74	2346.42	2319.09	916.891	1780.3	921.544	1685.79	2409.46	118.335	771.372	593.941	613.89	516.724	1174.15	1215.64	1530.07	2272.63	1658.73	473.581	501.395	396.986	262.228	436.408	370.517	273.626
Bard1-def
Weeks after injection	Lenti-Con + Veh					Lenti-Con + Tal					Flt1i (gRNA1) + Veh					Flt1i (gRNA1) + Tal					Flt1i (gRNA2) + Veh			Flt1i (gRNA2) + Tal
1	16.712	88.7312	61.1899	108.367	82.2283	153.307	205.907	202.528	234.895	243.571	53.307	152.315	62.1406	218.521	46.7856	103.952	133.902	85.6036	100.621	121.805	412	179	159	129.994	24.0215	93.24	116.875	69.4569
2	331.607	807.405	457.822	734.84	367.185	493.838	471.547	607.592	620.064	343.526	301.4	437.619	294.849	383.137	237.517	467.119	359.388	284.157	205.902	85.4682	619	460	398	183.788	80.7565	196.438	77.7699	100.653
3	898.867	946.186	554.73	1017.18	923.34	705.947	838.681	954.967	782.932	619.919	954.18	879.267	827.009	1018.63	727.888	544.214	481.658	448.567	447.175	158.776	1186	577	664	306.331	337.94	440.264	243.263	264.869
