# Supplementary material for: FLT1 activation in cancer cells promotes PARP-inhibitor resistance in breast cancer
Source: EMBO Mol Med. 2024 Jul 2;16(8):8. doi: 10.1038/s44321-024-00094-2 (PMC11319505; doi:10.1038/s44321-024-00094-2)
Supplement: Supplementary file 6 — Source data Fig. 4 [file 44321_2024_94_MOESM6_ESM.zip]

Archive with 18 entries (13 files):
- Figure 4/
- __MACOSX/._Figure 4
- Figure 4/4F Image data whole mount/
- __MACOSX/Figure 4/._4F Image data whole mount
- Figure 4/4C Image data whole mount/
- __MACOSX/Figure 4/._4C Image data whole mount
- Figure 4/4E/
- __MACOSX/Figure 4/._4E
- Figure 4/4B/
- __MACOSX/Figure 4/._4B
- Figure 4/4F Image data whole mount/Bard1-def Tumor Image.tif
- __MACOSX/Figure 4/4F Image data whole mount/._Bard1-def Tumor Image.tif
- Figure 4/4C Image data whole mount/Brca1-def Tumor Image.tif
- __MACOSX/Figure 4/4C Image data whole mount/._Brca1-def Tumor Image.tif
- Figure 4/4E/4E Tumor volume, numerical data.xlsx
- __MACOSX/Figure 4/4E/._4E Tumor volume, numerical data.xlsx
- Figure 4/4B/4B Tumor volume, numerical data.xlsx
- __MACOSX/Figure 4/4B/._4B Tumor volume, numerical data.xlsx
