# Supplementary material for: FLT1 activation in cancer cells promotes PARP-inhibitor resistance in breast cancer
Source: EMBO Mol Med. 2024 Jul 2;16(8):8. doi: 10.1038/s44321-024-00094-2 (PMC11319505; doi:10.1038/s44321-024-00094-2)
Supplement: Supplementary file 6 — Source data Fig. 4 [file 44321_2024_94_MOESM6_ESM.zip › Figure 4/4E/4E Tumor volume, numerical data.xlsx]

## Sheet: Sheet1
	Bard1-def
Weeks after injection	Veh					Tal						Axi					Tal + Axi
1	16.712	88.7312	61.1899	108.367	82.2283	202.528	181.427	153.307	205.907	276.658	147.398	36.0194	64.4339	84.8487	94.4543	47.9299	70.0326	265.567	126.892	99.7632	147.832	200.024	46.0688
1.5	182.757	560.439	179.553	447.816	291.686							107.504	183.048	287.522	259.839	156.103					243.177	345.079	112.763
2	331.607	807.405	457.822	734.84	367.185	607.592	526.191	493.838	471.547	620.064	343.526	245.622	416.277	413.263	457.351	402.096	102.806	310.966	164.328	218.472	505.302	353.241	197.54
3	898.867	946.186	554.73	1017.18	923.34	954.967	563.235	705.947	838.681	782.932	619.919	602.741	801.893	533.769	681.804	714.715	317.586	248.625	277.224	179.2	361.923	357.305	237.168
