# Supplementary material for: FLT1 activation in cancer cells promotes PARP-inhibitor resistance in breast cancer
Source: EMBO Mol Med. 2024 Jul 2;16(8):8. doi: 10.1038/s44321-024-00094-2 (PMC11319505; doi:10.1038/s44321-024-00094-2)
Supplement: Supplementary file 6 — Source data Fig. 4 [file 44321_2024_94_MOESM6_ESM.zip › Figure 4/4B/4B Tumor volume, numerical data.xlsx]

## Sheet: Sheet1
	Brca1-def
Weeks after injection	Veh						Tal							Axi					Tal + Axi
1	28				194	28	260	31					129	118.269		112.155	109.322	114.153		197.22	172.752	112.238	104.135
2	550	328.003	797	274	169	260	52	417	358	894	368	707	484	215.911	59.9914	262.518	303.502	200.729	28.9227		286.243	143.511	187.075
3	973	1211.4	21.5	1606	906	1211	372	1042	1031	954	828	438	350	753.672	587.814	1242.01	1509.67	1190.41	307.126	397.886	755.359	473.318	560.594
4	1612	2428.97	1827	1940		1957	1987	1801	1927	2081	1882	1976	1561	2364.47	1084.06	2108.86	2082.84	1732.8	602.67	525.269	816.917	453.786	583.832
