# Supplementary material for: FLT1 activation in cancer cells promotes PARP-inhibitor resistance in breast cancer
Source: EMBO Mol Med. 2024 Jul 2;16(8):8. doi: 10.1038/s44321-024-00094-2 (PMC11319505; doi:10.1038/s44321-024-00094-2)
Supplement: Supplementary file 7 — Source data Fig. 5 [file 44321_2024_94_MOESM7_ESM.zip]

Archive with 60 entries (51 files):
- Figure 5/
- __MACOSX/._Figure 5
- Figure 5/5F/
- __MACOSX/Figure 5/._5F
- Figure 5/5H/
- __MACOSX/Figure 5/._5H
- Figure 5/5B Image data blot/
- __MACOSX/Figure 5/._5B Image data blot
- Figure 5/5D/
- __MACOSX/Figure 5/._5D
- Figure 5/5G Image data micr. image/
- __MACOSX/Figure 5/._5G Image data micr. image
- Figure 5/5A Image Data blot/
- __MACOSX/Figure 5/._5A Image Data blot
- Figure 5/5C Image Data Micr. image/
- __MACOSX/Figure 5/._5C Image Data Micr. image
- Figure 5/5E Image data Micr. image/
- __MACOSX/Figure 5/._5E Image data Micr. image
- Figure 5/5F/5F Numerical data, image quantif.xlsx
- __MACOSX/Figure 5/5F/._5F Numerical data, image quantif.xlsx
- Figure 5/5H/5H Numerical data, image quantif.xlsx
- __MACOSX/Figure 5/5H/._5H Numerical data, image quantif.xlsx
- Figure 5/5B Image data blot/pAKT (Ser473).tif
- __MACOSX/Figure 5/5B Image data blot/._pAKT (Ser473).tif
- Figure 5/5B Image data blot/┬╖-actin.tif
- __MACOSX/Figure 5/5B Image data blot/._┬╖-actin.tif
- Figure 5/5B Image data blot/AKT.tif
- __MACOSX/Figure 5/5B Image data blot/._AKT.tif
- Figure 5/5D/5D Numerical data, image quantif.xlsx
- __MACOSX/Figure 5/5D/._5D Numerical data, image quantif.xlsx
- Figure 5/5G Image data micr. image/Brca1-def Tal + Axi.tif
- __MACOSX/Figure 5/5G Image data micr. image/._Brca1-def Tal + Axi.tif
- Figure 5/5G Image data micr. image/Bard1-def Tal.tif
- __MACOSX/Figure 5/5G Image data micr. image/._Bard1-def Tal.tif
- Figure 5/5G Image data micr. image/Brca1-def Tal.tif
- __MACOSX/Figure 5/5G Image data micr. image/._Brca1-def Tal.tif
- Figure 5/5G Image data micr. image/Bard1-def Tal + Axi.tif
- __MACOSX/Figure 5/5G Image data micr. image/._Bard1-def Tal + Axi.tif
- Figure 5/5A Image Data blot/pAKT (Ser473).tif
- __MACOSX/Figure 5/5A Image Data blot/._pAKT (Ser473).tif
- Figure 5/5A Image Data blot/┬╖-actin.tif
- __MACOSX/Figure 5/5A Image Data blot/._┬╖-actin.tif
- Figure 5/5A Image Data blot/AKT.tif
- __MACOSX/Figure 5/5A Image Data blot/._AKT.tif
- Figure 5/5C Image Data Micr. image/Brca1-def Sen.tif
- __MACOSX/Figure 5/5C Image Data Micr. image/._Brca1-def Sen.tif
- Figure 5/5C Image Data Micr. image/Bard1-def Sen.tif
- __MACOSX/Figure 5/5C Image Data Micr. image/._Bard1-def Sen.tif
- Figure 5/5C Image Data Micr. image/Brca1-def Res.tif
- __MACOSX/Figure 5/5C Image Data Micr. image/._Brca1-def Res.tif
- Figure 5/5C Image Data Micr. image/Bard1-def Res.tif
- __MACOSX/Figure 5/5C Image Data Micr. image/._Bard1-def Res.tif
- Figure 5/5E Image data Micr. image/Bard1-def Flt1i +Tal.tif
- __MACOSX/Figure 5/5E Image data Micr. image/._Bard1-def Flt1i +Tal.tif
- Figure 5/5E Image data Micr. image/Brca1-def Flt1i +Tal.tif
- __MACOSX/Figure 5/5E Image data Micr. image/._Brca1-def Flt1i +Tal.tif
- Figure 5/5E Image data Micr. image/Brca1-def Lenti-Con+Tal.tif
- __MACOSX/Figure 5/5E Image data Micr. image/._Brca1-def Lenti-Con+Tal.tif
- Figure 5/5E Image data Micr. image/Bard1-def Lenti-Con+Tal.tif
- __MACOSX/Figure 5/5E Image data Micr. image/._Bard1-def Lenti-Con+Tal.tif
