# Supplementary material for: FLT1 activation in cancer cells promotes PARP-inhibitor resistance in breast cancer
Source: EMBO Mol Med. 2024 Jul 2;16(8):8. doi: 10.1038/s44321-024-00094-2 (PMC11319505; doi:10.1038/s44321-024-00094-2)
Supplement: Supplementary file 7 — Source data Fig. 5 [file 44321_2024_94_MOESM7_ESM.zip › Figure 5/5F/5F Numerical data, image quantif.xlsx]

## Sheet: Sheet1
pAKT (Ser473)
Brca-1 def		Bard-1 def
Lenti-Con + Tal	Flt1i + Tal	Lenti-Con + Tal	Flt1i + Tal
1.31071	0.217739	1.06741	0.0330182
0.395893	0.131056	0.706532	0.0986266
0.401327	0.287744	0.355965	0.541933
2.41688	0.393241	1.74666	0.232544
0.475191	0.0601556	1.12343	0.266593
