# Supplementary material for: FLT1 activation in cancer cells promotes PARP-inhibitor resistance in breast cancer
Source: EMBO Mol Med. 2024 Jul 2;16(8):8. doi: 10.1038/s44321-024-00094-2 (PMC11319505; doi:10.1038/s44321-024-00094-2)
Supplement: Supplementary file 7 — Source data Fig. 5 [file 44321_2024_94_MOESM7_ESM.zip › Figure 5/5H/5H Numerical data, image quantif.xlsx]

## Sheet: Sheet1
pAKT (Ser473)
Brca-1 def		Bard-1 def
Tal	Tal + Axi	Tal	Tal + Axi
0.644844	0.00113174	1.10667	0.998506
0.733512	0.00370358	0.533702	0.50399
1.18218	0.285334	0.536532	0.344671
1.43946	0.308989	1.68811	0.434517
		1.13498	0.374005
