# Supplementary material for: FLT1 activation in cancer cells promotes PARP-inhibitor resistance in breast cancer
Source: EMBO Mol Med. 2024 Jul 2;16(8):8. doi: 10.1038/s44321-024-00094-2 (PMC11319505; doi:10.1038/s44321-024-00094-2)
Supplement: Supplementary file 7 — Source data Fig. 5 [file 44321_2024_94_MOESM7_ESM.zip › Figure 5/5D/5D Numerical data, image quantif.xlsx]

## Sheet: Sheet1
pAKT (Ser473)
Brca-1 def		Bard-1 def
Sen	Res	Sen	Res
2.89765	1.53405	3.36501	79.9541
0.262293	5.73282	0.283989	13.5299
0.00896421	4.86496	0.185827	15.0124
0.464102	31.4654	0.438971	32.4362
1.367	20.4996	0.726206	2.82549
