# Supplementary material for: FLT1 activation in cancer cells promotes PARP-inhibitor resistance in breast cancer
Source: EMBO Mol Med. 2024 Jul 2;16(8):8. doi: 10.1038/s44321-024-00094-2 (PMC11319505; doi:10.1038/s44321-024-00094-2)
Supplement: Supplementary file 8 — Source data Fig. 6 [file 44321_2024_94_MOESM8_ESM.zip]

Archive with 58 entries (47 files):
- Figure 6/
- __MACOSX/._Figure 6
- Figure 6/6H/
- __MACOSX/Figure 6/._6H
- Figure 6/6G/
- __MACOSX/Figure 6/._6G
- Figure 6/6B/
- __MACOSX/Figure 6/._6B
- Figure 6/6E/
- __MACOSX/Figure 6/._6E
- Figure 6/6I Image data whole mount/
- __MACOSX/Figure 6/._6I Image data whole mount
- Figure 6/6F Image data micr. image/
- __MACOSX/Figure 6/._6F Image data micr. image
- Figure 6/6J/
- __MACOSX/Figure 6/._6J
- Figure 6/6D Image data whole mount/
- __MACOSX/Figure 6/._6D Image data whole mount
- Figure 6/6C/
- __MACOSX/Figure 6/._6C
- Figure 6/6A Image data micr. image/
- __MACOSX/Figure 6/._6A Image data micr. image
- Figure 6/6H/6H Tumor volume, numerical data.xlsx
- __MACOSX/Figure 6/6H/._6H Tumor volume, numerical data.xlsx
- Figure 6/6G/6G Numerical data, image quantif.xlsx
- __MACOSX/Figure 6/6G/._6G Numerical data, image quantif.xlsx
- Figure 6/6B/6B Numerical data, image quantif.xlsx
- __MACOSX/Figure 6/6B/._6B Numerical data, image quantif.xlsx
- Figure 6/6E/6E Tumor weight, Numerical data.xlsx
- __MACOSX/Figure 6/6E/._6E Tumor weight, Numerical data.xlsx
- Figure 6/6I Image data whole mount/Bard1-def Tumor Image.tif
- __MACOSX/Figure 6/6I Image data whole mount/._Bard1-def Tumor Image.tif
- Figure 6/6I Image data whole mount/Brca1-def Tumor Image.tif
- __MACOSX/Figure 6/6I Image data whole mount/._Brca1-def Tumor Image.tif
- Figure 6/6F Image data micr. image/Brca1-def Tal + Axi.tif
- __MACOSX/Figure 6/6F Image data micr. image/._Brca1-def Tal + Axi.tif
- Figure 6/6F Image data micr. image/Bard1-def Tal.tif
- __MACOSX/Figure 6/6F Image data micr. image/._Bard1-def Tal.tif
- Figure 6/6F Image data micr. image/Brca1-def Tal.tif
- __MACOSX/Figure 6/6F Image data micr. image/._Brca1-def Tal.tif
- Figure 6/6F Image data micr. image/Bard1-def Tal + Axi.tif
- __MACOSX/Figure 6/6F Image data micr. image/._Bard1-def Tal + Axi.tif
- Figure 6/6J/6J Tumor weight, Numerical data.xlsx
- __MACOSX/Figure 6/6J/._6J Tumor weight, Numerical data.xlsx
- Figure 6/6D Image data whole mount/Bard1-def Tumor Image.tif
- __MACOSX/Figure 6/6D Image data whole mount/._Bard1-def Tumor Image.tif
- Figure 6/6D Image data whole mount/Brca1-def Tumor Image.tif
- __MACOSX/Figure 6/6D Image data whole mount/._Brca1-def Tumor Image.tif
- Figure 6/6C/6C Tumor volume, numerical data.xlsx
- __MACOSX/Figure 6/6C/._6C Tumor volume, numerical data.xlsx
- Figure 6/6A Image data micr. image/Brca1def Lenti-Con + Tal.tif
- __MACOSX/Figure 6/6A Image data micr. image/._Brca1def Lenti-Con + Tal.tif
- Figure 6/6A Image data micr. image/Bard1def Lenti-Con + Tal.tif
- __MACOSX/Figure 6/6A Image data micr. image/._Bard1def Lenti-Con + Tal.tif
- Figure 6/6A Image data micr. image/Brca1def Flt1i + Tal.tif
- __MACOSX/Figure 6/6A Image data micr. image/._Brca1def Flt1i + Tal.tif
- Figure 6/6A Image data micr. image/Bard1def Flt1i + Tal.tif
- __MACOSX/Figure 6/6A Image data micr. image/._Bard1def Flt1i + Tal.tif
