# Supplementary material for: FLT1 activation in cancer cells promotes PARP-inhibitor resistance in breast cancer
Source: EMBO Mol Med. 2024 Jul 2;16(8):8. doi: 10.1038/s44321-024-00094-2 (PMC11319505; doi:10.1038/s44321-024-00094-2)
Supplement: Supplementary file 8 — Source data Fig. 6 [file 44321_2024_94_MOESM8_ESM.zip › Figure 6/6H/6H Tumor volume, numerical data.xlsx]

## Sheet: Sheet1
Brca1-def
Weeks after tumor cell injection	Tal				Tal + Axi
1	102.063	40.4837	197.024	70.848	110.112	100.463	73.2906	232.285
2	448.404	963.73	569.462	788.442	698.139	403.077	343.011	853.344
3	1349.14	1123.99	1136.55	1051.43	882.088	762.157	767.496	1262.1
4	1737.46	1331.68	1382.73	1347.81	1071.06	1206.3	1407.95	1681.51
Bard1-def
Weeks after tumor cell injection	Tal					Tal + Axi
1	135.888	185.553	83.6892	96.3976	203.973	203.771	99.9939	174.474	109.027	186.313
1.5	190.935	272.736	167.583	127.934	322.145	434.846	171.654	256.919	274.46	190.719
2	395.999	475.122	173.048	247.506	433.714	656.793	337.301	449.171	509.623	334.988
3	754	979.249	939.515	413.993	904.438	1019.47	802.045	762.67	644.416	690.971
