# Supplementary material for: FLT1 activation in cancer cells promotes PARP-inhibitor resistance in breast cancer
Source: EMBO Mol Med. 2024 Jul 2;16(8):8. doi: 10.1038/s44321-024-00094-2 (PMC11319505; doi:10.1038/s44321-024-00094-2)
Supplement: Supplementary file 8 — Source data Fig. 6 [file 44321_2024_94_MOESM8_ESM.zip › Figure 6/6G/6G Numerical data, image quantif.xlsx]

## Sheet: Sheet1
CD8α
Brca1-def		Bard1-def
Tal	Tal + Axi	Tal	Tal + Axi
1.13525	2.21102	0.566255	7.09061
1.12024	2.47781	1.10212	1.59734
1.11802	3.89098	0.679441	2.28041
1.18577	1.22923	0.883121	3.35158
0.440716	3.25302	1.76906	2.0352
