# Supplementary material for: FLT1 activation in cancer cells promotes PARP-inhibitor resistance in breast cancer
Source: EMBO Mol Med. 2024 Jul 2;16(8):8. doi: 10.1038/s44321-024-00094-2 (PMC11319505; doi:10.1038/s44321-024-00094-2)
Supplement: Supplementary file 8 — Source data Fig. 6 [file 44321_2024_94_MOESM8_ESM.zip › Figure 6/6B/6B Numerical data, image quantif.xlsx]

## Sheet: Sheet1
CD8α
Brca1-def		Bard1-def
Lenti-Con + Tal	Flt1i + Tal	Lenti-Con + Tal	Flt1i + Tal
1.13525	2.06938	0.729746	4.17588
1.12024	1.95127	0.886857	4.01216
1.11802	1.82681	0.532582	4.19829
1.18577	1.80748	1.3548	5.28952
0.440716	2.94648	1.49602	4.00201
