# Supplementary material for: FLT1 activation in cancer cells promotes PARP-inhibitor resistance in breast cancer
Source: EMBO Mol Med. 2024 Jul 2;16(8):8. doi: 10.1038/s44321-024-00094-2 (PMC11319505; doi:10.1038/s44321-024-00094-2)
Supplement: Supplementary file 8 — Source data Fig. 6 [file 44321_2024_94_MOESM8_ESM.zip › Figure 6/6E/6E Tumor weight, Numerical data.xlsx]

## Sheet: Sheet1
Brca1-def		Bard1-def
Lenti-Con + Tal	Flt1i + Tal	Lenti-Con + Tal	Flt1i + Tal
1.11	0.98	0.58	0.68
0.61	0.75	0.52	0.63
0.6	0.93	0.6	0.69
0.495	0.42	0.57	0.31
0.59	0.83
