# Supplementary material for: FLT1 activation in cancer cells promotes PARP-inhibitor resistance in breast cancer
Source: EMBO Mol Med. 2024 Jul 2;16(8):8. doi: 10.1038/s44321-024-00094-2 (PMC11319505; doi:10.1038/s44321-024-00094-2)
Supplement: Supplementary file 8 — Source data Fig. 6 [file 44321_2024_94_MOESM8_ESM.zip › Figure 6/6J/6J Tumor weight, Numerical data.xlsx]

## Sheet: Sheet1
Brca1-def		Bard1-def
Tal	Tal + Axi	Tal	Tal + Axi
0.88	0.95	0.64	0.74
0.81	0.92	0.79	0.68
1.09	0.64	0.54	0.62
1.09	0.68	0.73	0.65
		0.75	0.93
