# Supplementary material for: FLT1 activation in cancer cells promotes PARP-inhibitor resistance in breast cancer
Source: EMBO Mol Med. 2024 Jul 2;16(8):8. doi: 10.1038/s44321-024-00094-2 (PMC11319505; doi:10.1038/s44321-024-00094-2)
Supplement: Supplementary file 8 — Source data Fig. 6 [file 44321_2024_94_MOESM8_ESM.zip › Figure 6/6C/6C Tumor volume, numerical data.xlsx]

## Sheet: Sheet1
Brca1-def
Weeks after tumor cell injection	Lenti-Con + Tal					Flt1i + Tal
1	16.3721	19.9938	20.7012	13.862	6.12741	32.0319	3.22875	35.2361	16.5485	17.229
2	167.723	397.592	279.398	319.883	403.844	621.741	561.055	533.209	386.379	596.261
3	326.78	474.813	362.702	223.537	529.426	669.654	483.694	744.87	640.127	706.558
4	703.301	1073.91	534.698	644.696	969.146	1018.34	636.295	902.84	837.199	1120.41
Bard1-def
Weeks after tumor cell injection	Lenti-Con + Tal				Flt1i + Tal
1	44.3148	36.0575	58.8346	73.5793	32.96	14.0733	18.1901	70.3939
2	270.831	292.591	212.259	255.006	202.738	129.191	242.052	209.033
3	397.927	499.893	645.508	532.495	523.099	339.925	514.671	375.531
