# Supplementary material for: FLT1 activation in cancer cells promotes PARP-inhibitor resistance in breast cancer
Source: EMBO Mol Med. 2024 Jul 2;16(8):8. doi: 10.1038/s44321-024-00094-2 (PMC11319505; doi:10.1038/s44321-024-00094-2)
Supplement: Supplementary file 9 — Source data Fig. 7 [file 44321_2024_94_MOESM9_ESM.zip]

Archive with 12 entries (9 files):
- Figure 7/
- __MACOSX/._Figure 7
- Figure 7/7B Image data micr. image/
- __MACOSX/Figure 7/._7B Image data micr. image
- Figure 7/7C Numerical data (survival curve)/
- __MACOSX/Figure 7/._7C Numerical data (survival curve)
- Figure 7/7B Image data micr. image/pFLT1 High.tif
- __MACOSX/Figure 7/7B Image data micr. image/._pFLT1 High.tif
- Figure 7/7B Image data micr. image/pFLT1 Low.tif
- __MACOSX/Figure 7/7B Image data micr. image/._pFLT1 Low.tif
- Figure 7/7C Numerical data (survival curve)/Survival curve (provided by our statician collaborator).pdf
- __MACOSX/Figure 7/7C Numerical data (survival curve)/._Survival curve (provided by our statician collaborator).pdf
